# Supplementary material for: Recovery in the Myogenic Program of Congenital Myotonic Dystrophy Myoblasts after Excision of the Expanded (CTG)n Repeat
Source: Int J Mol Sci. 2019 Nov 13;20(22):5685. doi: 10.3390/ijms20225685 (PMC6888582; doi:10.3390/ijms20225685)
Supplement: Supplementary file 1 [file ijms-20-05685-s001.zip]

Archive with 5 entries (4 files):
- ijms-642631-supplymentary-proof/
- ijms-642631-supplymentary-proof/Suppl Mat.pdf
- ijms-642631-supplymentary-proof/Table S1 RNA-Seq Data.xlsx
- ijms-642631-supplymentary-proof/Table S2 Proteomics Data.xlsx
- ijms-642631-supplymentary-proof/Table S3 PCR Primers.xlsx
