# Supplementary material for: Recovery in the Myogenic Program of Congenital Myotonic Dystrophy Myoblasts after Excision of the Expanded (CTG)n Repeat
Source: Int J Mol Sci. 2019 Nov 13;20(22):5685. doi: 10.3390/ijms20225685 (PMC6888582; doi:10.3390/ijms20225685)
Supplement: Supplementary file 1 [file ijms-20-05685-s001.zip › ijms-642631-supplymentary-proof/Table S1 RNA-Seq Data.xlsx]

## Sheet: RNA-seq p<0.05 FC1.5
Gene ID	Gene Name	Log2 fold change repeat/no repeat	TNR sense sequence	Potential involvement in myogenesis	GO term enrichment
XIRP2	Xin Actin Binding Repeat Containing 2	-2.4419		[1,2]
GNGT2	G Protein Subunit Gamma Transducin 2	-2.2933
FRG1	FSHD Region Gene 1	-2.2368		[3,4]
TSNAX-DISC1	Disrupted in schizophrenia 1 isoform 51	-2.086
NEFL	Neurofilament Light polypeptide	-1.9269
NGFR	Nerve Growth Factor Receptor	-1.8622		[5,6]	GO:0007167 (enzyme linked receptor protein signaling pathway)
TIE1	Tyrosine Kinase With Immunoglobulin Like And EGF Like Domains 1	-1.8167		[2,7]	GO:0007167 (enzyme linked receptor protein signaling pathway); GO:0030334 (regulation of cell migration)
IGFBP5	insulin-like growth factor binding protein 5	-1.7186	GTT*	[8,9]	GO:0030334 (regulation of cell migration)
RAB11FIP4	RAB11 Family Interacting Protein 4	-1.6767
ADCY8	Adenylate Cyclase 8	-1.6008			GO:0019933 (cAMP-mediated signaling); GO:0006171 (cAMP biosynthetic process)
ADRA1D	Adrenoceptor Alpha 1D	-1.5799		[9]	GO:0019933 (cAMP-mediated signaling)
KALRN	Kalirin RhoGEF Kinase	-1.3358			GO:0007167 (enzyme linked receptor protein signaling pathway)
SOCS2	Suppressor Of Cytokine Signaling 2	-1.3047		[10,11]	GO:0007167 (enzyme linked receptor protein signaling pathway); GO:0046854 (phosphatidylinositol phosphorylation)
RUNX1T1	RUNX1 Translocation Partner 1	-1.259		[12]
SGK223	PEAK1 Related, Kinase-Activating Pseudokinase 1	-1.2251
CYFIP2	Cytoplasmic FMR1 Interacting Protein 2	-1.2059		[13]	GO:0007167 (enzyme linked receptor protein signaling pathway)
CCDC85C	Coiled-Coil Domain Containing 85C	-1.1265
FILIP1L	Filamin A Interacting Protein 1 Like	-1.0028		[14]
COL18A1	Collagen Type XVIII Alpha 1 Chain	-0.9339			GO:0030334 (regulation of cell migration)
FLRT2	Fibronectin Leucine Rich Transmembrane Protein 2	-0.8172		[15]	GO:0007167 (enzyme linked receptor protein signaling pathway); GO:0030334 (regulation of cell migration)
EPB41L5	Erythrocyte Membrane Protein Band 4.1 Like 5	-0.7961			GO:0071560 (cellular response to transforming growth factor beta stimulus); GO:0071346 (cellular response to interferon-gamma)
EDN1	Endothelin 1	-0.7467		[16]	GO:0071560 (cellular response to transforming growth factor beta stimulus); GO:0071346 (cellular response to interferon-gamma)
PODXL2	Podocalyxin like 2	-0.6781
FGD6	FYVE, RhoGEF And PH Domain Containing 6	-0.6151
ADCY7	Adenylate Cyclase 7	0.5889			GO:0019933 (cAMP-mediated signaling); GO:0006171 (cAMP biosynthetic process)
GLUL	Glutamate-Ammonia Ligase	0.6326		[17,18]	GO:0030334 (regulation of cell migration)
CRACR2A	Calcium Release Activated Channel Regulator 2A	0.6787
TBC1D8B	TBC1 Domain Family Member 8B	0.72
TMEM62	TMEM62	0.7916
IMPA2	Inositol Monophosphatase 2	0.8515			GO:0046854 (phosphatidylinositol phosphorylation)
CORIN	Corin, Serine Peptidase	0.876
GGT5	Gamma-Glutamyltransferase 5	0.8927
CYB561A3	Cytochrome B561 Family Member A3	0.9033
HIP1	Huntingtin Interacting Protein 1	0.9186
NPTX2	Neuronal Pentraxin 2	0.9446
ARL2	ADP Ribosylation Factor Like GTPase 2	0.9501
LAPTM5	Lysosomal Protein Transmembrane 5	0.9607		[2,19]
ABCG2	ATP Binding Cassette Subfamily G Member 2	1.124		[20,21]
TRANK1	Tetratricopeptide Repeat And Ankyrin Repeat Containing 1	1.1332
PDE3A	Phosphodiesterase 3A	1.2004		[22.23]	GO:0071560 (cellular response to transforming growth factor beta stimulus); GO:0019933 (cAMP-mediated signaling)
GDF6	Growth Differentiation Factor 6	1.2906			GO:0007167 (enzyme linked receptor protein signaling pathway); GO:0032330 (regulation of chondrocyte differentiation)
BMPR1B	Bone Morphogenetic Protein Receptor Type 1B	1.3396		[2,24]	GO:0007167 (enzyme linked receptor protein signaling pathway); GO:0032330 (regulation of chondrocyte differentiation)
AFF2	af4/fmr2 family, member 2	1.4634	CCG**
PIP4K2C	Phosphatidylinositol-5-Phosphate 4-Kinase Type 2 Gamma	1.542			GO:0046854 (phosphatidylinositol phosphorylation)
ATP5J2-PTCD1	ATP5MF-PTCD1 Readthrough	1.8875
CASP1	Caspase 1	2.0285		[25-27]	GO:0071346 (cellular response to interferon-gamma)
PLSCR4	Phospholipid Scramblase 4	2.0644
EFEMP1	EGF Containing Fibulin Extracellular Matrix Protein 1	2.1635			GO:0007167 (enzyme linked receptor protein signaling pathway); GO:0032330 (regulation of chondrocyte differentiation)
MMP23B	Matrix Metallopeptidase 23B	2.2236		[28,29]
CCL20	C-C Motif Chemokine Ligand 20	2.3005			GO:0071346 (cellular response to interferon-gamma); GO:0030334 (regulation of cell migration)
PID1	Phosphotyrosine Interaction Domain Containing 1	2.7732
DCN	Decorin	2.9573		[2.30-33]	GO:0030334 (regulation of cell migration)
			* 6 triplets in 3', Kozlowski et al., 2010
			** 15 triplets in 5' Kozlowski et al., 2010
