# Supplementary material for: Recovery in the Myogenic Program of Congenital Myotonic Dystrophy Myoblasts after Excision of the Expanded (CTG)n Repeat
Source: Int J Mol Sci. 2019 Nov 13;20(22):5685. doi: 10.3390/ijms20225685 (PMC6888582; doi:10.3390/ijms20225685)
Supplement: Supplementary file 1 [file ijms-20-05685-s001.zip › ijms-642631-supplymentary-proof/Table S2 Proteomics Data.xlsx]

## Sheet: Proteomics p<0.05 FC>1.5 
Accession	Protein name	Gene name	log2 fold change CTG repeat/no repeat	TNR sense sequence	Potential involvement in myogenesis	GO term enrichment
P02795	Metallothionein-2	MT2A	-1.3129		[34]	GO:0006882 (cellular zinc ion homeostasis); GO:0071294 (cellular response to zinc ion); GO:0071280 (cellular response to copper ion); GO:0010273 (detoxification of copper ion)
P02795	Metallothionein-1L	MT1L	-1.1082			GO:0006882 (cellular zinc ion homeostasis); GO:0071294 (cellular response to zinc ion); GO:0071280 (cellular response to copper ion); GO:0010273 (detoxification of copper ion)
Q9NR56	Muscleblind-like protein 1	MBNL1	-1.0591		[35,36]
P07451	Carbonic anhydrase 3	CA3	-1.052		[2,37]
P47972	Neuronal pentraxin-2	NPTX2	-1.0356
O95833	Chloride intracellular channel protein 3	CLIC3	-0.94569
P35573	Glycogen debranching enzyme	AGL	-0.93849		[38,39]
Q9P299	Coatomer subunit zeta-2	COPZ2	-0.9257
Q92968	Peroxisomal membrane protein PEX13	PEX13	-0.86542			GO:0006928 (movement of cell or subcellular component)
Q9NV23	S-acyl fatty acid synthase thioesterase, medium chain	OLAH	-0.81366
Q01469	Fatty acid-binding protein 5	FABP5	-0.80197		[2,40]
P21980	Protein-glutamine gamma-glutamyltransferase 2	TGM2	-0.7629
P28330	Long-chain s cific acyl-CoA dehydrogenasemitochondrial	ACADL	-0.76241
Q96CX2	BTB/POZ domain-containing protein KCTD12	KCTD12	-0.68135	CGG*
Q5R372	Rab GTPase-activating protein 1-like	RABGAP1L	-0.6742
Q9NPC6	Myozenin-2	MYOZ2	-0.66841		[41-44]
O95807	Transmembrane protein 50A	TMEM50A	-0.6587
P23497	Nuclear autoantigen Sp-100	SP100	-0.64959		[45]
P01033	Metalloproteinase inhibitor 1	TIMP1	-0.64685	Tro	[46,47]
Q86Y56	Dynein assembly factor 5, axonemal	DNAAF5	-0.62369
Q9UBB6	Neurochondrin	NCDN	-0.62309
O94808	Glutamine--fructose-6-phosphate aminotransferase [isomerizing] 2	GFPT2	-0.60875
A2RTX5	Threonine--tRNA ligase 2, cytoplasmic	TARSL2	-0.60544
P00750	Tissue-type plasminogen activator	PLAT	-0.58947			GO:0006928 (movement of cell or subcellular component)
Q14CN4	Keratin, type II cytoskeletal 72	KRT72	-0.58827
P31321	cAMP-dependent protein kinase type I-beta regulatory subunit	PRKAR1B	-0.58722
B1ALY0	PALM2-AKAP2 Protein	PALM2-AKAP2	0.59098
P56159	GDNF family receptor alpha-1	GFRA1	0.59474			GO:0006928 (movement of cell or subcellular component)
P13591	Neural cell adhesion molecule 1	NCAM1	0.59579	GAT**	[48]	GO:0006928 (movement of cell or subcellular component)
Q9NY26	Zinc transporter ZIP1	SLC39A1	0.59624
Q99715	Collagen alpha-1(XII) chain	COL12A1	0.59895		[5,49,50]
P13612	Integrin alpha-4	ITGA4	0.6249		[51]	GO:0006928 (movement of cell or subcellular component); GO:0007160 (cell-matrix adhesion)
P10586	Receptor-type tyrosine-protein phosphatase F	PTPRF	0.64306			GO:0006928 (movement of cell or subcellular component)
O75056	Syndecan-3	SDC3	0.6514	CTG***	[52-55]	GO:0006928 (movement of cell or subcellular component)
Q00534	Cyclin-dependent kinase 6	CDK6	0.65765	CGG*	[56,57]
P62760	Visinin-like protein 1	VSNL1	0.66689
O15327	Type II inositol 3,4-bisphosphate 4-phosphatase	INPP4B	0.67023
P34741	Syndecan-2	SDC2	0.67801		[58]	GO:0006928 (movement of cell or subcellular component)
P07951	Tropomyosin beta chain	TPM2	0.68534		[59,60]	GO:0006928 (movement of cell or subcellular component)
Q9HCG8	Pre-mRNA-splicing factor CWC22 homolog	CWC22	0.70598
P06454	Prothymosin alpha	PTMA	0.73264
P05114	Non-histone chromosomal protein HMG-14	HMGN1	0.73591		61,62]
Q14112	Nidogen-2	NID2	0.81338		[63,64]	GO:0007160 (cell-matrix adhesion)
Q15185	Prostaglandin E synthase	PTGES	0.85254
Q03393	6-pyruvoyl tetrahydrobiopterin synthase	PTS	0.85833
Q9UKX5	Integrin alpha-11	ITGA11	0.86306		[65,66]	GO:0007160 (cell-matrix adhesion); GO:0006928 (movement of cell or subcellular component)
P26447	Protein S100-A4	S100A4	0.89864		[2,67]
P58397	A disintegrin and metalloproteinase with thrombospondin motifs 12	ADAMTS12	0.92649			GO:0007160 (cell-matrix adhesion); GO:0006928 (movement of cell or subcellular component)
Q9H2W6	39S ribosomal protein L46, mitochondrial	MRPL46	0.97815
P45379	Troponin T, cardiac muscle	TNNT2	1.6506		[68,69]	GO:0006928 (movement of cell or subcellular component)
Q8N9Q2	Protein SREK1IP1	SREK1IP1	1.6751
P62306	Small nuclear ribonucleoprotein F	SNRPF	1.7519
Q9UJA3	DNA helicase MCM8	MCM8	1.9953
				* 6 triplets in 5', Kozlowski et al., 2010
p<0.05				** 6 triplets in 3', Kozlowski et al., 2010
FC>1.5				*** 6 triplets in ORF, Kozlowski et al., 2010
