# Supplementary material for: Recovery in the Myogenic Program of Congenital Myotonic Dystrophy Myoblasts after Excision of the Expanded (CTG)n Repeat
Source: Int J Mol Sci. 2019 Nov 13;20(22):5685. doi: 10.3390/ijms20225685 (PMC6888582; doi:10.3390/ijms20225685)
Supplement: Supplementary file 1 [file ijms-20-05685-s001.zip › ijms-642631-supplymentary-proof/Table S3 PCR Primers.xlsx]

## Sheet: Sheet1
	Table S3
	Primer sequences used for RT-PCR and RT-qPCR
	Gene	Purpose	Forward sequence (5’ –> 3’)	Reverse sequence (5’ –> 3’)	Literature reference
	DMPK e15	RT-qPCR	TGCCTGCTTACTCGGGAA ATT	GAGCAGCGCAAGTGAGGAG
	GAPDH	RT-qPCR	CCCGCTTCGCTCTCTGCTCC	CCTTCCCCATGGTGTCTGAGCG
	HPRT1	RT-qPCR	TGACACTGGCAAAACAATGCA	GGTCCTTTTCACCAGCAAGCT
	MBNL1	RT-qPCR	GCTGTTAGTGTCACACCAATTCG	AGGCGATTACTCGTCCATTTTC
	MBNL2	RT-qPCR	TCAAAGAGGAACATGCTCACG	AACGGCCCTTTAGGGAATCAA
	MBNL3	RT-qPCR	CAATACTGTGCATGGCACCCG	GGTGGCAGGTGTTGTTGCTG
	MBNL2	RT-qPCR	TCAAAGAGGAACATGCTCACG	AACGGCCCTTTAGGGAATCAA
	DMD	RT-qPCR	CCAAACTAGAAATGCCATCTTC	TCTGAATTCTTTCAATTCGAT
	MHCe	RT-qPCR	GAAATCGAGATCCAGCTGAGC	AAGTTCAAACTCCAGCTCTCG
	MHCp	RT-qPCR	TGCATCAACTTCACCAACGAG	GACTGGCTAGAGTCTTCATTG
	MYF5	RT-qPCR	AATTTGGGGACGAGTTTGTG	CATGGTGGTGGACTTCCTCT
	PAX7	RT-qPCR	CCCCCGCACGGGATT	TATCTTGTGGCGGATGTGGTTA
	MYOD1	RT-qPCR	TGCACGTCGAGCAATCCAAA	CCGCTGTAGTCCATCATGCC
	MYOG	RT-qPCR	GCTGTATGAGACATCCCCCTA	CGACTTCCTCTTACACACCTTAC
	MEF2D-β	RT-PCR	TACCCACAGCACCCAGCTT	TAGACTGGGAGACCCCAAGG
	BIN1 e11	RT-PCR	AGAACCTCAATGATGTGCTGG	TCGTGGTTGACTCTGATCTCGG	[70]
	DMD e78	RT-PCR	TTAGAGGAGGTGATGGAGCA	GATACTAAGGACTCCATCGC	[71]
	SERCA1 e22	RT-PCR	ATCTTCAAGCTCCGGGCCCT	CAGCTCTGCCTGAAGATGTG	[72]
	LDB3 e11	RT-PCR	GCAAGACCCTGATGAAGAAGCTC	GACAGAAGGCCGGATGCTG	[73]
